# Supplementary material for: Determination and characterization of molecular heterogeneity and precision medicine strategies of patients with pancreatic cancer and pancreatic neuroendocrine tumor based on oxidative stress and mitochondrial dysfunction-related genes
Source: Front Endocrinol (Lausanne). 2023 May 8;14:1127441. doi: 10.3389/fendo.2023.1127441 (PMC10200886; doi:10.3389/fendo.2023.1127441)
Supplement: Supplementary file 6 [file Table_1.xlsx]

## Sheet: Sheet1
MTRF1
PTCD3
UQCRB
MRPS25
NDUFA3
ACAD8
FKBP10
NDUFA9
CCDC51
SDR39U1
ABCD2
AKR1B10
HINT2
NME6
SLC25A27
MFF
MSRB2
ALDH1B1
RPIA
NFS1
NDUFB5
POLG2
PCBD2
EPHX2
MRPS35
MRM2
MRPL38
COA1
RHOT2
IARS2
GATM
ACAT1
RFK
NDUFA11
MCCC1
MRPS10
DNAJC19
TXNRD2
DNAJC11
COA6
MGME1
ETFDH
MRPS28
NAGS
COQ10B
GOLPH3
GLS2
AGPAT5
D2HGDH
NDUFAF6
PDK2
NMNAT3
ACSF2
THEM4
ACSS3
SPTLC2
NDUFB8
BAK1
DNAJC4
NDUFA13
NDUFA8
KMO
COQ4
MUL1
TIMM44
PARS2
SLC25A32
OXCT1
SOD1
SUCLG1
AIFM2
MRPL15
ACACB
SLC25A10
AASS
IDH3A
PITRM1
HIBADH
ECHS1
TAMM41
COMTD1
COX4I1
NDUFA1
MRPL14
MCEE
PRDX4
NDUFS6
UCP2
TOMM22
NDUFA10
BNIP3
OXA1L
TRAP1
MRPL44
SLC25A12
PRELID1
MRPS22
CBR3
SDHAF4
MTG1
GLDC
CYP27B1
ENDOG
CHCHD5
PIF1
PRODH2
GFER
AGMAT
SLIRP
DCXR
MAOB
GRPEL2
MRPS5
MRPS23
DMGDH
TOMM34
PMAIP1
MFN1
HSD17B4
DARS2
NDUFA5
BNIP3L
PDK4
NDUFA7
MCU
DDX28
FOXRED1
TRMT10C
CMC1
TIMM9
CYP27A1
TRMU
LAP3
DLAT
CARS2
FTH1
ALDH7A1
IBA57
MRPL46
SLC25A22
UQCC2
MPV17
GRHPR
MRPL2
MRPL50
ACSS1
MRPL32
NDUFS7
ACADL
COX8A
FUNDC2
DNAJC15
MICU1
NDUFV2
OSGEPL1
TIMM10
NDUFS5
COX4I2
ETHE1
PPM1K
MMAB
ALDH1L1
BIK
GSR
MGST3
MRPS18C
SFXN3
COX6B1
COX6A2
TIMM22
SLC25A15
GATB
UQCC3
PPTC7
MCRIP2
MRPL48
ATAD1
NDUFS8
FUNDC1
SSBP1
MACROD1
ATPAF2
