# Supplementary material for: Determination and characterization of molecular heterogeneity and precision medicine strategies of patients with pancreatic cancer and pancreatic neuroendocrine tumor based on oxidative stress and mitochondrial dysfunction-related genes
Source: Front Endocrinol (Lausanne). 2023 May 8;14:1127441. doi: 10.3389/fendo.2023.1127441 (PMC10200886; doi:10.3389/fendo.2023.1127441)
Supplement: Supplementary file 7 [file Table_2.xlsx]

## Sheet: Sheet1
MMAB
MRPS26
COQ4
SFXN3
TMEM126A
OMA1
NDUFA11
PGS1
C1QBP
COX7A1
MCRIP2
MTHFD1L
NSUN2
ACSS1
BOLA1
BOK
RECQL4
MRPS5
TST
NDUFA7
SLC25A20
SLC25A4
LYPLA1
ENDOG
SFXN1
ACADSB
PLD6
PIF1
MRPL34
BNIP3L
DLD
GUF1
PMPCB
ACAT1
GTPBP6
THEM4
NMNAT3
EPHX2
USP30
SDHAF4
NDUFS7
RFK
MRPL14
SLC25A46
OXA1L
REXO2
NDUFA3
AKR7A2
MPV17
COX7C
MRPS30
FTH1
SLC25A29
POLQ
ZADH2
NAXE
DLST
ACACB
AKR1B10
SPHK2
MRPS25
YARS2
SDR39U1
CA5B
SPR
MRPL13
AGPAT4
NDUFA8
PMAIP1
TIMM13
FKBP10
GLS2
HINT2
SUPV3L1
DLAT
ETFDH
ALKBH7
HADHB
BIK
LYRM7
MRPL50
FUNDC1
ALDH6A1
PYCR2
SLC25A38
ALDH1L1
POLRMT
NDUFB8
DNAJC30
PDE12
SLC25A23
SLC25A27
PDK2
ALDH9A1
POLG2
NME3
DHRS7B
POLB
CHCHD6
HSDL2
MRPL1
CYP27A1
STYXL1
QDPR
PPTC7
GATM
GLDC
OTC
NAGS
MRPS22
PDK4
CPOX
GSR
MRPL28
ALDH2
SOD1
AK3
PRDX6
MMADHC
SURF1
QRSL1
RNASEH1
CPT2
ACSF2
FARS2
MSRB2
MRPL15
NLN
MRPS10
ACSM1
SLC25A31
NDUFA2
PDK1
MRPS14
MPC1
LRPPRC
UCP2
