# Supplementary material for: Determination and characterization of molecular heterogeneity and precision medicine strategies of patients with pancreatic cancer and pancreatic neuroendocrine tumor based on oxidative stress and mitochondrial dysfunction-related genes
Source: Front Endocrinol (Lausanne). 2023 May 8;14:1127441. doi: 10.3389/fendo.2023.1127441 (PMC10200886; doi:10.3389/fendo.2023.1127441)
Supplement: Supplementary file 8 [file Table_3.xlsx]

## Sheet: Sheet1
gene	full terms
PDK4	Pyruvate Dehydrogenase Kinase
ALDH1L1	Aldehyde Dehydrogenase 1 Family Member L1
ACACB	Acetyl-CoA Carboxylase Beta
EPHX2	Epoxide Hydrolase 2
GATM	Glycine Amidinotransferase, Mitochondrial
ACAT1	Acetyl-CoA Acetyltransferase 1
ETFDH	Electron Transfer Flavoprotein Dehydrogenase
GLDC	Glycine Decarboxylase
ACSF2	Acyl-CoA Synthetase Family Member 2
CYP27A1	Cytochrome P450 Family 27 Subfamily A Member 1
ACSS1	Acyl-CoA Synthetase Short Chain Family Member 1
AKR1B10	Aldo-Keto Reductase Family 1 Member B10
POLG2	DNA Polymerase Gamma 2, Accessory Subunit
NDUFB8	NADH:Ubiquinone Oxidoreductase Subunit B8
MRPS22	Mitochondrial Ribosomal Protein S22
STAB1	Stabilin 1
TENM3	Teneurin Transmembrane Protein 3
PIK3CA	Phosphatidylinositol-4,5-Bisphosphate 3-Kinase Catalytic Subunit Alpha 2
ZFHX4	Zinc Finger Homeobox 4
ADAMTS12	ADAM Metallopeptidase With Thrombospondin Type 1 Motif 12
GLI3	GLI Family Zinc Finger 3
HMCN1	Hemicentin 1
RNF43	Ring Finger Protein 43
PTEN	Phosphatase And Tensin Homolog
NDUFA7	NADH:Ubiquinone Oxidoreductase Subunit A7
NDUFA3	NADH:Ubiquinone Oxidoreductase Subunit A3
MMAB	Metabolism Of Cobalamin Associated B
MCRIP2	MAPK Regulated Corepressor Interacting Protein 2
COQ4	Coenzyme Q4
UCP2	Uncoupling Protein 2
ACAT1	Acetyl-CoA Acetyltransferase 1
DLAT	Dihydrolipoamide S-Acetyltransferase
FTH1	Ferritin Heavy Chain 1
MPV17	Mitochondrial Inner Membrane Protein MPV17
PMAIP1	Phorbol-12-Myristate-13-Acetate-Induced Protein 1
PPTC7	Protein Phosphatase Targeting COQ7
GLDC	Glycine Decarboxylase
SOD1	Superoxide Dismutase 1
MRPL50	Mitochondrial Ribosomal Protein L50
BIK	BCL2 Interacting Killer
MRPL14	Mitochondrial Ribosomal Protein L14
RFK	Riboflavin Kinase
NMNAT3	Nicotinamide Nucleotide Adenylyltransferase 3
BNIP3L	BCL2 Interacting Protein 3 Like
MRPS5	Mitochondrial Ribosomal Protein S5
GNAS	GNAS Complex Locus
HRAS	HRas Proto-Oncogene, GTPase
PDZRN3	PDZ Domain Containing Ring Finger 3
SYNE2	Spectrin Repeat Containing Nuclear Envelope Protein 2
